# Supplementary material for: Fabrication and Evaluation of PCL/PLGA/β-TCP Spiral-Structured Scaffolds for Bone Tissue Engineering
Source: Bioengineering (Basel). 2024 Jul 19;11(7):732. doi: 10.3390/bioengineering11070732 (PMC11274088; doi:10.3390/bioengineering11070732)
Supplement: Supplementary file 1 [file bioengineering-11-00732-s001.zip]

Archive with 1 entries (1 files):
- bioengineering-3095895-supplementary.pdf
